# Supplementary material for: Multi-ethnic transcriptome-wide association study of prostate cancer
Source: PLoS One. 2020 Sep 28;15(9):e0236209. doi: 10.1371/journal.pone.0236209 (PMC7521738; doi:10.1371/journal.pone.0236209)
Supplement: S1 Table — At chromosome 8q24, DAP-G calculated PIPs for 12,785 SNPs and 3,878 SNPs in the African American and Japanese American populations, respectively. Of these SNPs with a calculated PIP, 223 SNPs (24 SNPs in African Americans and 199 SNPs in Japanese Americans) were placed into a cluster. Of those placed into a cluster, 102 SNPs at chromosome 8q24 met genome-wide significance in either population. Nine SNPs in the African American study and 93 SNPs in the Japanese American study met genome-wide significance and were placed into a cluster. Of these 102 clustered SNPs meeting genome-wide significance, rs72725879 was the only SNP to overlap across populations. This table contains DAP-G results for the 102 SNPs clustered that met genome-wide significance. (CSV) [file pone.0236209.s005.csv]

Population	DAP-G Rank	SNP	Cluster	SNP PIP	P	BP	BETA	Cluster PIP
African American	((1))	rs72725879	2	0.994234	3.68E-12	128103969	0.297463084	0.9942
African American	((2))	rs76595456	1	0.942012	1.01E-15	128087829	0.552863635	0.9954
African American	((5))	rs73705708	1	0.0531993	4.22E-14	128092911	0.481752376	0.9954
African American	((19))	rs148663063	1	9.46E-05	1.03E-14	128103520	0.834250022	0.9954
African American	((20))	rs201592624	1	3.45E-05	3.29E-14	128102187	0.853081218	0.9954
African American	((21))	rs565404286	1	3.07E-05	3.64E-14	128101685	0.849099482	0.9954
African American	((22))	rs114798100	1	2.75E-05	3.38E-14	128085434	0.737517128	0.9954
African American	((23))	rs76229939	1	1.84E-05	4.60E-14	128085394	0.732303896	0.9954
African American	((24))	rs115297798	1	1.21E-05	8.32E-14	128092741	0.832409248	0.9954
Japanese American	((1))	rs1456315	1	0.990356	1.40E-13	128103937	-0.505008738	1
Japanese American	((2))	rs7837688	2	0.545993	3.36E-09	128539360	0.484670666	1
Japanese American	((3))	rs7812429	2	0.0992554	4.13E-08	128520173	0.433093275	1
Japanese American	((4))	rs7814837	2	0.0992554	4.13E-08	128522202	0.433093275	1
Japanese American	((5))	rs4314621	2	0.0732909	3.85E-08	128518015	0.430629082	1
Japanese American	((11))	rs7842760	3	0.0215891	4.63E-11	128123470	0.501865882	0.996
Japanese American	((12))	rs16901984	3	0.0215891	4.63E-11	128130961	0.501865882	0.996
Japanese American	((13))	rs7013255	3	0.0215891	4.63E-11	128130487	0.501865882	0.996
Japanese American	((14))	rs201401963	3	0.0215891	4.63E-11	128120772	0.501865882	0.996
Japanese American	((15))	rs6989838	3	0.0215891	4.63E-11	128129372	0.501865882	0.996
Japanese American	((16))	rs6470499	3	0.0215891	4.63E-11	128123394	0.501865882	0.996
Japanese American	((17))	rs1551512	3	0.0215891	4.63E-11	128124126	0.501865882	0.996
Japanese American	((18))	rs10505483	3	0.0215891	4.63E-11	128125195	0.501865882	0.996
Japanese American	((19))	rs16901979	3	0.0215891	4.63E-11	128124916	0.501865882	0.996
Japanese American	((20))	8:128123830:	3	0.0215891	4.63E-11	128123830	0.501865882	0.996
Japanese American	((21))	rs7817677	3	0.0215891	4.63E-11	128125504	0.501865882	0.996
Japanese American	((22))	rs73350138	3	0.0215891	4.63E-11	128126798	0.501865882	0.996
Japanese American	((23))	8:128127819:	3	0.0215891	4.63E-11	128127819	0.501865882	0.996
Japanese American	((24))	rs371764913	3	0.0215891	4.63E-11	128120718	0.501865882	0.996
Japanese American	((25))	8:128129985:G:G	3	0.0215891	4.63E-11	128129985	0.501865882	0.996
Japanese American	((26))	rs12678505	3	0.0215891	4.63E-11	128128506	0.501865882	0.996
Japanese American	((28))	rs4341134	3	0.0181805	5.91E-11	128121288	0.498897053	0.996
Japanese American	((29))	rs4871009	3	0.0172202	3.22E-12	128108416	0.526277728	0.996
Japanese American	((33))	8:128130582:T:TACAAAACACTTCATAACAA	3	0.0157707	6.70E-11	128130582	0.49807394	0.996
Japanese American	((34))	rs7824785	3	0.015222	6.51E-12	128114710	0.536314387	0.996
Japanese American	((36))	rs6470498	3	0.0139797	5.85E-11	128115720	0.499885684	0.996
Japanese American	((37))	rs73348257	3	0.0139797	5.85E-11	128115259	0.499885684	0.996
Japanese American	((38))	rs201821183	3	0.0139797	5.85E-11	128120465	0.499885684	0.996
Japanese American	((41))	rs7844219	3	0.0119576	7.21E-11	128118815	0.497415937	0.996
Japanese American	((42))	rs187359375	3	0.0119576	7.21E-11	128120151	0.497415937	0.996
Japanese American	((43))	rs368538194	3	0.0119576	7.21E-11	128120421	0.497415937	0.996
Japanese American	((44))	rs6982324	3	0.0119576	7.21E-11	128119056	0.497415937	0.996
Japanese American	((45))	rs57462547	3	0.0119576	7.21E-11	128117863	0.497415937	0.996
Japanese American	((46))	rs34425474	3	0.0119576	7.21E-11	128120234	0.497415937	0.996
Japanese American	((47))	8:128119887:A	3	0.0119576	7.21E-11	128119887	0.497415937	0.996
Japanese American	((65))	rs7006076	3	0.0116335	9.52E-12	128111238	0.532900831	0.996
Japanese American	((66))	rs1073997	3	0.0115472	9.70E-12	128105187	0.532560116	0.996
Japanese American	((67))	rs7016830	3	0.0115472	9.70E-12	128106235	0.532560116	0.996
Japanese American	((68))	rs7016828	3	0.0115472	9.70E-12	128106232	0.532560116	0.996
Japanese American	((78))	rs16901952	3	0.00979018	1.25E-11	128107270	0.529668712	0.996
Japanese American	((79))	rs111723140	3	0.00979018	1.25E-11	128108409	0.529668712	0.996
Japanese American	((80))	rs16901966	3	0.00979018	1.25E-11	128110252	0.529668712	0.996
Japanese American	((81))	rs7005144	3	0.00979018	1.25E-11	128107644	0.529668712	0.996
Japanese American	((82))	rs16901959	3	0.00979018	1.25E-11	128109530	0.529668712	0.996
Japanese American	((83))	rs59786353	3	0.00979018	1.25E-11	128107682	0.529668712	0.996
Japanese American	((84))	rs6990420	3	0.00979018	1.25E-11	128108725	0.529668712	0.996
Japanese American	((85))	rs113924831	3	0.00979018	1.25E-11	128108060	0.529668712	0.996
Japanese American	((86))	rs57435694	3	0.00979018	1.25E-11	128108593	0.529668712	0.996
Japanese American	((87))	rs7005862	3	0.00979018	1.25E-11	128111342	0.529668712	0.996
Japanese American	((88))	rs73348236	3	0.00979018	1.25E-11	128111470	0.529668712	0.996
Japanese American	((89))	rs16901969	3	0.00979018	1.25E-11	128112097	0.529668712	0.996
Japanese American	((90))	rs73348243	3	0.00979018	1.25E-11	128112193	0.529668712	0.996
Japanese American	((91))	rs74305597	3	0.00979018	1.25E-11	128113464	0.529668712	0.996
Japanese American	((92))	rs6987640	3	0.00979018	1.25E-11	128113028	0.529668712	0.996
Japanese American	((93))	rs10453084	3	0.00979018	1.25E-11	128112779	0.529668712	0.996
Japanese American	((94))	rs16901949	3	0.00979018	1.25E-11	128107153	0.529668712	0.996
Japanese American	((95))	rs16901948	3	0.00979018	1.25E-11	128107101	0.529668712	0.996
Japanese American	((96))	rs58717512	3	0.00979018	1.25E-11	128107381	0.529668712	0.996
Japanese American	((97))	rs12682344	3	0.00979018	1.25E-11	128106784	0.529668712	0.996
Japanese American	((98))	8:128107647:	3	0.00979018	1.25E-11	128107647	0.529668712	0.996
Japanese American	((99))	rs16901953	3	0.00979018	1.25E-11	128108229	0.529668712	0.996
Japanese American	((100))	rs16901970	3	0.00979018	1.25E-11	128112715	0.529668712	0.996
Japanese American	((101))	rs61622455	3	0.00979018	1.25E-11	128108516	0.529668712	0.996
Japanese American	((102))	rs6987723	3	0.00979018	1.25E-11	128112859	0.529668712	0.996
Japanese American	((103))	rs7824451	3	0.00979018	1.25E-11	128114461	0.529668712	0.996
Japanese American	((104))	rs73348241	3	0.00979018	1.25E-11	128112179	0.529668712	0.996
Japanese American	((105))	rs6988257	3	0.00979018	1.25E-11	128111456	0.529668712	0.996
Japanese American	((106))	rs7006251	3	0.00979018	1.25E-11	128111343	0.529668712	0.996
Japanese American	((107))	rs7001069	3	0.00979018	1.25E-11	128110646	0.529668712	0.996
Japanese American	((108))	rs16901967	3	0.00979018	1.25E-11	128110277	0.529668712	0.996
Japanese American	((109))	rs7830341	3	0.00979018	1.25E-11	128109930	0.529668712	0.996
Japanese American	((110))	rs73344342	3	0.00979018	1.25E-11	128109356	0.529668712	0.996
Japanese American	((111))	rs7010450	3	0.00979018	1.25E-11	128108679	0.529668712	0.996
Japanese American	((114))	rs16901950	3	0.00909615	1.47E-11	128107243	0.52306691	0.996
Japanese American	((116))	rs6999725	3	0.00858366	1.08E-10	128115752	0.495937011	0.996
Japanese American	((117))	rs7012442	3	0.00847129	1.40E-11	128105731	0.528819887	0.996
Japanese American	((118))	rs72725879	1	0.00798771	5.62E-12	128103969	-0.451712359	1
Japanese American	((121))	rs61265543	3	0.00691773	2.04E-11	128112446	0.523404406	0.996
Japanese American	((122))	rs60681470	3	0.00691773	2.04E-11	128107192	0.523404406	0.996
Japanese American	((123))	rs57010632	3	0.00691773	2.04E-11	128111717	0.523404406	0.996
Japanese American	((124))	8:128112229:T:	3	0.00628421	2.50E-11	128112229	0.521718065	0.996
Japanese American	((125))	rs7006390	3	0.0062786	3.06E-11	128104367	0.514833645	0.996
Japanese American	((127))	rs6983561	3	0.0057523	2.60E-11	128106880	0.520371037	0.996
Japanese American	((128))	rs7826388	3	0.00535626	3.75E-11	128109776	0.517850239	0.996
Japanese American	((129))	rs200488072	3	0.0053209	2.51E-11	128108414	0.520371037	0.996
Japanese American	((137))	rs75949840	3	0.00294804	5.54E-10	128140484	0.486620935	0.996
Japanese American	((139))	rs13254738	1	0.0016291	3.24E-12	128104343	-0.461215123	1
Japanese American	((155))	rs7837051	3	0.000546784	9.78E-09	128121849	0.450514777	0.996
Japanese American	((195))	rs56005245	6	2.70E-05	1.13E-09	128113426	0.415970093	0.0001157
Japanese American	((196))	rs28663168	6	2.24E-05	1.90E-08	128100409	0.368747525	0.0001157
Japanese American	((197))	rs1016343	6	2.24E-05	2.78E-08	128093297	0.362980497	0.0001157
Japanese American	((198))	rs7841060	6	2.20E-05	3.38E-08	128096477	0.360396145	0.0001157
Japanese American	((199))	rs7837848	6	2.18E-05	3.96E-08	128099532	0.358533813	0.0001157
