# Supplementary material for: Multi-ethnic transcriptome-wide association study of prostate cancer
Source: PLoS One. 2020 Sep 28;15(9):e0236209. doi: 10.1371/journal.pone.0236209 (PMC7521738; doi:10.1371/journal.pone.0236209)
Supplement: S2 Table — A table that includes all SNPs on chromosome 8 from our African American and Japanese American study that intersect with SNPs from prostate cancer GWAS summary statistics uploaded to the NCBI GWAS Catalog [12]. There are twenty-four published papers with results uploaded to the NCBI GWAS Catalog containing SNPs intersecting with our studies [8, 44, 46–67]. (CSV) [file pone.0236209.s006.csv]

SNP	P (Catalog)	RAF (Catalog)	Beta (Catalog)	Mapped.gene	Study accession	PubMed.ID	First author	Location	Publication date	Journal	Discovery sample number and ancestry	Replication sample number and ancestry	CHR	BP	OR	STAT	P	Population
rs7837688	1.00E-25	NR	'-	AC104370.1, CASC8	GCST000750	20676098	Takata R	8:127527115	8/1/2010	Nat Genet	4969 East Asian	8416 East Asian	8	128539360	1.366867141	3.647	0.0002657	African American
rs7837688	1.00E-25	NR	'-	AC104370.1, CASC8	GCST000750	20676098	Takata R	8:127527115	8/1/2010	Nat Genet	4969 East Asian	8416 East Asian	8	128539360	1.623640201	5.913	3.36E-09	Japanese Amerian
rs1456315	2.00E-29	NR	'-	PCAT1, CASC19, PRNCR1	GCST000750	20676098	Takata R	8:127091692	8/1/2010	Nat Genet	4969 East Asian	8416 East Asian	8	128103937	0.802568218	-5.28	1.29E-07	African American
rs1456315	2.00E-29	NR	'-	PCAT1, CASC19, PRNCR1	GCST000750	20676098	Takata R	8:127091692	8/1/2010	Nat Genet	4969 East Asian	8416 East Asian	8	128103937	0.603500302	-7.396	1.40E-13	Japanese Amerian
rs1512268	4.00E-11	NR	'-	NKX3-1, SINHCAFP3	GCST000750	20676098	Takata R	8:23668950	8/1/2010	Nat Genet	4969 East Asian	8416 East Asian	8	23526463	0.885739593	-2.803	0.005059	African American
rs1512268	4.00E-11	NR	'-	NKX3-1, SINHCAFP3	GCST000750	20676098	Takata R	8:23668950	8/1/2010	Nat Genet	4969 East Asian	8416 East Asian	8	23526463	1.3374348	4.617	3.89E-06	Japanese Amerian
rs13264970	4.00E-06	NR	'-	AC060765.2 x DAB2IP	GCST001370	22219177	Tao S	8:82161594|9:121665094	1/4/2012	Carcinogenesis	9515 European	'-	8	83073829	0.988142292	-0.2652	0.7909	African American
rs13264970	4.00E-06	NR	'-	AC060765.2 x DAB2IP	GCST001370	22219177	Tao S	8:82161594|9:121665094	1/4/2012	Carcinogenesis	9515 European	'-	8	83073829	1.0234367	0.371	0.7106	Japanese Amerian
rs13258681	4.00E-06	NR	'-	ANXA13 x MIR4686 - ASCL2	GCST001370	22219177	Tao S	8:123702482|11:2212344	1/4/2012	Carcinogenesis	9515 European	'-	8	124714722	1.041124414	0.8207	0.4118	African American
rs13258681	4.00E-06	NR	'-	ANXA13 x MIR4686 - ASCL2	GCST001370	22219177	Tao S	8:123702482|11:2212344	1/4/2012	Carcinogenesis	9515 European	'-	8	124714722	0.99009901	-0.1215	0.9033	Japanese Amerian
rs2219968	6.00E-07	NR	'-	AC062004.1 - AC084706.1 x DAB2IP	GCST001370	22219177	Tao S	8:78044423|9:121665094	1/4/2012	Carcinogenesis	9515 European	'-	8	78956658	0.973709834	-0.535	0.5926	African American
rs2219968	6.00E-07	NR	'-	AC062004.1 - AC084706.1 x DAB2IP	GCST001370	22219177	Tao S	8:78044423|9:121665094	1/4/2012	Carcinogenesis	9515 European	'-	8	78956658	1.105827712	1.653	0.09826	Japanese Amerian
rs6983267	4.00E-15	'-	0.29 unit increase	POU5F1B, PCAT1, CCAT2, CASC8	GCST002421	24753544	Knipe DW	8:127401060	4/21/2014	Cancer Epidemiol Biomarkers Prev	2950 European	3291 European	8	128413305	0.779423227	-3.72	0.0001992	African American
rs12682344	5.00E-12	'-	0.67 unit increase	CASC19, PCAT1	GCST002421	24753544	Knipe DW	8:127094539	4/21/2014	Cancer Epidemiol Biomarkers Prev	2950 European	3291 European	8	128106784	1.109631602	2.319	0.02042	African American
rs12682344	5.00E-12	'-	0.67 unit increase	CASC19, PCAT1	GCST002421	24753544	Knipe DW	8:127094539	4/21/2014	Cancer Epidemiol Biomarkers Prev	2950 European	3291 European	8	128106784	1.698369565	6.775	1.25E-11	Japanese Amerian
rs1447295	6.00E-18	'-	0.51 unit increase	CASC8	GCST002421	24753544	Knipe DW	8:127472793	4/21/2014	Cancer Epidemiol Biomarkers Prev	2950 European	3291 European	8	128485038	1.157541382	3.308	0.000939	African American
rs1447295	6.00E-18	'-	0.51 unit increase	CASC8	GCST002421	24753544	Knipe DW	8:127472793	4/21/2014	Cancer Epidemiol Biomarkers Prev	2950 European	3291 European	8	128485038	1.382170007	4.171	3.03E-05	Japanese Amerian
rs7843031	5.00E-10	0.09	'-	CASC8, AC104370.1	GCST008231	31226226	Du Z	8:127521228	6/21/2019	Int J Cancer	7953 Hispanic or Latin American	'-	8	128533473	1.20105693	3.28	0.001038	African American
rs56005245	9.00E-06	NR	'-	CASC19, PCAT1	GCST008231	31226226	Du Z	8:127101181	6/21/2019	Int J Cancer	7953 Hispanic or Latin American	'-	8	128113426	1.11919418	2.603	0.00924	African American
rs56005245	9.00E-06	NR	'-	CASC19, PCAT1	GCST008231	31226226	Du Z	8:127101181	6/21/2019	Int J Cancer	7953 Hispanic or Latin American	'-	8	128113426	1.515840534	6.09	1.13E-09	Japanese Amerian
rs6983267	1.00E-08	NR	'-	POU5F1B, PCAT1, CCAT2, CASC8	GCST002413	24740154	Lange EM	8:127401060	4/16/2014	PLoS One	5051 European	3492 European	8	128413305	0.779423227	-3.72	0.0001992	African American
rs10505477	9.00E-09	0.49	'-	POU5F1B, PCAT1, CASC8	GCST002413	24740154	Lange EM	8:127395198	4/16/2014	PLoS One	5051 European	3492 European	8	128407443	0.834028357	-3.316	0.0009126	African American
rs1512268	1.00E-13	NR	'-	NKX3-1, SINHCAFP3	GCST003148	26443449	Wang M	8:23668950	10/7/2015	Nat Commun	7394 East Asian	7524 East Asian	8	23526463	0.885739593	-2.803	0.005059	African American
rs1512268	1.00E-13	NR	'-	NKX3-1, SINHCAFP3	GCST003148	26443449	Wang M	8:23668950	10/7/2015	Nat Commun	7394 East Asian	7524 East Asian	8	23526463	1.3374348	4.617	3.89E-06	Japanese Amerian
rs16901979	1.00E-16	NR	'-	CASC19, PCAT1	GCST003148	26443449	Wang M	8:127112671	10/7/2015	Nat Commun	7394 East Asian	7524 East Asian	8	128124916	1.271779219	5.681	1.34E-08	African American
rs16901979	1.00E-16	NR	'-	CASC19, PCAT1	GCST003148	26443449	Wang M	8:127112671	10/7/2015	Nat Commun	7394 East Asian	7524 East Asian	8	128124916	1.651800463	6.582	4.63E-11	Japanese Amerian
rs1447295	4.00E-23	NR	'-	CASC8	GCST003148	26443449	Wang M	8:127472793	10/7/2015	Nat Commun	7394 East Asian	7524 East Asian	8	128485038	1.157541382	3.308	0.000939	African American
rs1447295	4.00E-23	NR	'-	CASC8	GCST003148	26443449	Wang M	8:127472793	10/7/2015	Nat Commun	7394 East Asian	7524 East Asian	8	128485038	1.382170007	4.171	3.03E-05	Japanese Amerian
rs76784613	1.00E-06	0.04	'-	CASC19, PCAT1	GCST005786	29356057	Du Z	8:127164718	1/21/2018	Prostate	1040 Sub-Saharan African	'-	8	128176963	1.955034213	6.286	3.26E-10	African American
rs1447295	2.00E-14	0.11	'-	CASC8	GCST000017	17401363	Yeager M	8:127472793	4/1/2007	Nat Genet	2329 European	6266 European	8	128485038	1.157541382	3.308	0.000939	African American
rs1447295	2.00E-14	0.11	'-	CASC8	GCST000017	17401363	Yeager M	8:127472793	4/1/2007	Nat Genet	2329 European	6266 European	8	128485038	1.382170007	4.171	3.03E-05	Japanese Amerian
rs6983267	9.00E-13	0.5	'-	POU5F1B, PCAT1, CCAT2, CASC8	GCST000017	17401363	Yeager M	8:127401060	4/1/2007	Nat Genet	2329 European	6266 European	8	128413305	0.779423227	-3.72	0.0001992	African American
rs16902094	6.00E-15	0.15	'-	CASC8, PCAT1	GCST000489	19767754	Gudmundsson J	8:127308101	9/20/2009	Nat Genet	37350 European	24193 European	8	128320346	0.919963201	-1.294	0.1957	African American
rs1447295	2.00E-19	0.11	'-	CASC8	GCST000489	19767754	Gudmundsson J	8:127472793	9/20/2009	Nat Genet	37350 European	24193 European	8	128485038	1.157541382	3.308	0.000939	African American
rs1447295	2.00E-19	0.11	'-	CASC8	GCST000489	19767754	Gudmundsson J	8:127472793	9/20/2009	Nat Genet	37350 European	24193 European	8	128485038	1.382170007	4.171	3.03E-05	Japanese Amerian
rs16901979	3.00E-14	0.04	'-	CASC19, PCAT1	GCST000489	19767754	Gudmundsson J	8:127112671	9/20/2009	Nat Genet	37350 European	24193 European	8	128124916	1.271779219	5.681	1.34E-08	African American
rs16901979	3.00E-14	0.04	'-	CASC19, PCAT1	GCST000489	19767754	Gudmundsson J	8:127112671	9/20/2009	Nat Genet	37350 European	24193 European	8	128124916	1.651800463	6.582	4.63E-11	Japanese Amerian
rs445114	5.00E-10	0.64	'-	CASC8, PCAT1	GCST000489	19767754	Gudmundsson J	8:127310936	9/20/2009	Nat Genet	37350 European	24193 European	8	128323181	1.049097776	1.102	0.2706	African American
rs4242382	3.00E-19	0.12	'-	AC104370.1, CASC8	GCST000154	18264096	Thomas G	8:127505328	2/10/2008	Nat Genet	2329 European	7905 European	8	128517573	1.05518624	1.214	0.2248	African American
rs4242382	3.00E-19	0.12	'-	AC104370.1, CASC8	GCST000154	18264096	Thomas G	8:127505328	2/10/2008	Nat Genet	2329 European	7905 European	8	128517573	1.524390244	5.407	6.42E-08	Japanese Amerian
rs6983267	7.00E-12	0.53	'-	POU5F1B, PCAT1, CCAT2, CASC8	GCST000154	18264096	Thomas G	8:127401060	2/10/2008	Nat Genet	2329 European	7905 European	8	128413305	0.779423227	-3.72	0.0001992	African American
rs1512268	5.00E-06	0.36	'-	NKX3-1, SINHCAFP3	GCST001646	22923026	Cheng I	8:23668950	8/24/2012	Cancer Epidemiol Biomarkers Prev	2100 Hispanic or Latin American2075 East Asian	4969 East Asian5602 European	8	23526463	0.885739593	-2.803	0.005059	African American
rs1512268	5.00E-06	0.36	'-	NKX3-1, SINHCAFP3	GCST001646	22923026	Cheng I	8:23668950	8/24/2012	Cancer Epidemiol Biomarkers Prev	2100 Hispanic or Latin American2075 East Asian	4969 East Asian5602 European	8	23526463	1.3374348	4.617	3.89E-06	Japanese Amerian
rs6983561	4.00E-13	0.18	'-	CASC19, PCAT1	GCST001646	22923026	Cheng I	8:127094635	8/24/2012	Cancer Epidemiol Biomarkers Prev	2100 Hispanic or Latin American2075 East Asian	4969 East Asian5602 European	8	128106880	1.300728408	6.226	4.78E-10	African American
rs6983561	4.00E-13	0.18	'-	CASC19, PCAT1	GCST001646	22923026	Cheng I	8:127094635	8/24/2012	Cancer Epidemiol Biomarkers Prev	2100 Hispanic or Latin American2075 East Asian	4969 East Asian5602 European	8	128106880	1.682651859	6.667	2.60E-11	Japanese Amerian
rs10090154	3.00E-06	0.08	'-	CASC8, AC104370.1	GCST001646	22923026	Cheng I	8:127519892	8/24/2012	Cancer Epidemiol Biomarkers Prev	2100 Hispanic or Latin American2075 East Asian	4969 East Asian5602 European	8	128532137	1.164008846	2.823	0.004752	African American
rs10505483	7.00E-15	NR	'-	CASC19, PCAT1	GCST001646	22923026	Cheng I	8:127112950	8/24/2012	Cancer Epidemiol Biomarkers Prev	2100 Hispanic or Latin American2075 East Asian	4969 East Asian5602 European	8	128125195	1.271779219	5.681	1.34E-08	African American
rs10505483	7.00E-15	NR	'-	CASC19, PCAT1	GCST001646	22923026	Cheng I	8:127112950	8/24/2012	Cancer Epidemiol Biomarkers Prev	2100 Hispanic or Latin American2075 East Asian	4969 East Asian5602 European	8	128125195	1.651800463	6.582	4.63E-11	Japanese Amerian
rs10503733	8.00E-08	NR	'-	NKX3-1, SINHCAFP3	GCST001646	22923026	Cheng I	8:23676505	8/24/2012	Cancer Epidemiol Biomarkers Prev	2100 Hispanic or Latin American2075 East Asian	4969 East Asian5602 European	8	23534018	1.066894271	1.418	0.1561	African American
rs10503733	8.00E-08	NR	'-	NKX3-1, SINHCAFP3	GCST001646	22923026	Cheng I	8:23676505	8/24/2012	Cancer Epidemiol Biomarkers Prev	2100 Hispanic or Latin American2075 East Asian	4969 East Asian5602 European	8	23534018	1.34264232	4.657	3.21E-06	Japanese Amerian
rs13254738	4.00E-10	0.54	'-	CASC19, PRNCR1, PCAT1	GCST001646	22923026	Cheng I	8:127092098	8/24/2012	Cancer Epidemiol Biomarkers Prev	2100 Hispanic or Latin American2075 East Asian	4969 East Asian5602 European	8	128104343	0.807102502	-4.979	6.41E-07	African American
rs13254738	4.00E-10	0.54	'-	CASC19, PRNCR1, PCAT1	GCST001646	22923026	Cheng I	8:127092098	8/24/2012	Cancer Epidemiol Biomarkers Prev	2100 Hispanic or Latin American2075 East Asian	4969 East Asian5602 European	8	128104343	0.630517024	-6.967	3.24E-12	Japanese Amerian
rs116041037	6.00E-10	1.00E-04	'-	PCAT1, CASC19	GCST002944	26034056	Hoffmann TJ	8:127119564	6/1/2015	Cancer Discov	3226 East Asian2251 African American or Afro-Caribbean3629 Hispanic or Latin American37272 European	4679 African American or Afro-Caribbean7539 European	8	128131809	2.140869193	6.916	4.63E-12	African American
rs72725879	3.00E-08	0.667	'-	PCAT1, CASC19, PRNCR1	GCST002944	26034056	Hoffmann TJ	8:127091724	6/1/2015	Cancer Discov	3226 East Asian2251 African American or Afro-Caribbean3629 Hispanic or Latin American37272 European	4679 African American or Afro-Caribbean7539 European	8	128103969	1.34643867	6.949	3.68E-12	African American
rs72725879	3.00E-08	0.667	'-	PCAT1, CASC19, PRNCR1	GCST002944	26034056	Hoffmann TJ	8:127091724	6/1/2015	Cancer Discov	3226 East Asian2251 African American or Afro-Caribbean3629 Hispanic or Latin American37272 European	4679 African American or Afro-Caribbean7539 European	8	128103969	0.636537237	-6.889	5.62E-12	Japanese Amerian
rs1512268	2.00E-12	0.43	'-	NKX3-1, SINHCAFP3	GCST002944	26034056	Hoffmann TJ	8:23668950	6/1/2015	Cancer Discov	3226 East Asian2251 African American or Afro-Caribbean3629 Hispanic or Latin American37272 European	4679 African American or Afro-Caribbean7539 European	8	23526463	0.885739593	-2.803	0.005059	African American
rs1512268	2.00E-12	0.43	'-	NKX3-1, SINHCAFP3	GCST002944	26034056	Hoffmann TJ	8:23668950	6/1/2015	Cancer Discov	3226 East Asian2251 African American or Afro-Caribbean3629 Hispanic or Latin American37272 European	4679 African American or Afro-Caribbean7539 European	8	23526463	1.3374348	4.617	3.89E-06	Japanese Amerian
rs10086908	2.00E-10	0.71	'-	PCAT1	GCST002944	26034056	Hoffmann TJ	8:126999692	6/1/2015	Cancer Discov	3226 East Asian2251 African American or Afro-Caribbean3629 Hispanic or Latin American37272 European	4679 African American or Afro-Caribbean7539 European	8	128011937	0.884173298	-2.536	0.0112	African American
rs10086908	2.00E-10	0.71	'-	PCAT1	GCST002944	26034056	Hoffmann TJ	8:126999692	6/1/2015	Cancer Discov	3226 East Asian2251 African American or Afro-Caribbean3629 Hispanic or Latin American37272 European	4679 African American or Afro-Caribbean7539 European	8	128011937	0.770416025	-3.35	0.0008093	Japanese Amerian
rs1016343	5.00E-21	0.21	'-	PRNCR1, PCAT1, CASC19	GCST002944	26034056	Hoffmann TJ	8:127081052	6/1/2015	Cancer Discov	3226 East Asian2251 African American or Afro-Caribbean3629 Hispanic or Latin American37272 European	4679 African American or Afro-Caribbean7539 European	8	128093297	1.064735945	1.271	0.2038	African American
rs1016343	5.00E-21	0.21	'-	PRNCR1, PCAT1, CASC19	GCST002944	26034056	Hoffmann TJ	8:127081052	6/1/2015	Cancer Discov	3226 East Asian2251 African American or Afro-Caribbean3629 Hispanic or Latin American37272 European	4679 African American or Afro-Caribbean7539 European	8	128093297	1.437607821	5.555	2.78E-08	Japanese Amerian
rs6983267	3.00E-24	0.51	'-	POU5F1B, PCAT1, CCAT2, CASC8	GCST002944	26034056	Hoffmann TJ	8:127401060	6/1/2015	Cancer Discov	3226 East Asian2251 African American or Afro-Caribbean3629 Hispanic or Latin American37272 European	4679 African American or Afro-Caribbean7539 European	8	128413305	0.779423227	-3.72	0.0001992	African American
rs1512268	4.00E-15	0.43	'-	NKX3-1, SINHCAFP3	GCST002944	26034056	Hoffmann TJ	8:23668950	6/1/2015	Cancer Discov	3226 East Asian2251 African American or Afro-Caribbean3629 Hispanic or Latin American37272 European	4679 African American or Afro-Caribbean7539 European	8	23526463	0.885739593	-2.803	0.005059	African American
rs1512268	4.00E-15	0.43	'-	NKX3-1, SINHCAFP3	GCST002944	26034056	Hoffmann TJ	8:23668950	6/1/2015	Cancer Discov	3226 East Asian2251 African American or Afro-Caribbean3629 Hispanic or Latin American37272 European	4679 African American or Afro-Caribbean7539 European	8	23526463	1.3374348	4.617	3.89E-06	Japanese Amerian
rs11986220	4.00E-45	0.099	'-	AC104370.1, CASC8	GCST002944	26034056	Hoffmann TJ	8:127519444	6/1/2015	Cancer Discov	3226 East Asian2251 African American or Afro-Caribbean3629 Hispanic or Latin American37272 European	4679 African American or Afro-Caribbean7539 European	8	128531689	1.43000143	4.116	3.85E-05	African American
rs11986220	9.00E-07	0.14	'-	AC104370.1, CASC8	GCST002944	26034056	Hoffmann TJ	8:127519444	6/1/2015	Cancer Discov	3226 East Asian2251 African American or Afro-Caribbean3629 Hispanic or Latin American37272 European	4679 African American or Afro-Caribbean7539 European	8	128531689	1.43000143	4.116	3.85E-05	African American
rs6983561	5.00E-19	0.035	'-	CASC19, PCAT1	GCST002944	26034056	Hoffmann TJ	8:127094635	6/1/2015	Cancer Discov	3226 East Asian2251 African American or Afro-Caribbean3629 Hispanic or Latin American37272 European	4679 African American or Afro-Caribbean7539 European	8	128106880	1.300728408	6.226	4.78E-10	African American
rs6983561	5.00E-19	0.035	'-	CASC19, PCAT1	GCST002944	26034056	Hoffmann TJ	8:127094635	6/1/2015	Cancer Discov	3226 East Asian2251 African American or Afro-Caribbean3629 Hispanic or Latin American37272 European	4679 African American or Afro-Caribbean7539 European	8	128106880	1.682651859	6.667	2.60E-11	Japanese Amerian
rs16902104	5.00E-10	0.14	'-	POU5F1B, PCAT1, CASC8	GCST002944	26034056	Hoffmann TJ	8:127328663	6/1/2015	Cancer Discov	3226 East Asian2251 African American or Afro-Caribbean3629 Hispanic or Latin American37272 European	4679 African American or Afro-Caribbean7539 European	8	128340908	0.945179584	-0.724	0.4691	African American
rs16902104	5.00E-10	0.14	'-	POU5F1B, PCAT1, CASC8	GCST002944	26034056	Hoffmann TJ	8:127328663	6/1/2015	Cancer Discov	3226 East Asian2251 African American or Afro-Caribbean3629 Hispanic or Latin American37272 European	4679 African American or Afro-Caribbean7539 European	8	128340908	1.193744777	2.377	0.01744	Japanese Amerian
rs11986220	2.00E-40	0.099	'-	AC104370.1, CASC8	GCST002944	26034056	Hoffmann TJ	8:127519444	6/1/2015	Cancer Discov	3226 East Asian2251 African American or Afro-Caribbean3629 Hispanic or Latin American37272 European	4679 African American or Afro-Caribbean7539 European	8	128531689	1.43000143	4.116	3.85E-05	African American
rs16902104	1.00E-09	0.14	'-	POU5F1B, PCAT1, CASC8	GCST002944	26034056	Hoffmann TJ	8:127328663	6/1/2015	Cancer Discov	3226 East Asian2251 African American or Afro-Caribbean3629 Hispanic or Latin American37272 European	4679 African American or Afro-Caribbean7539 European	8	128340908	0.945179584	-0.724	0.4691	African American
rs16902104	1.00E-09	0.14	'-	POU5F1B, PCAT1, CASC8	GCST002944	26034056	Hoffmann TJ	8:127328663	6/1/2015	Cancer Discov	3226 East Asian2251 African American or Afro-Caribbean3629 Hispanic or Latin American37272 European	4679 African American or Afro-Caribbean7539 European	8	128340908	1.193744777	2.377	0.01744	Japanese Amerian
rs10086908	2.00E-12	0.71	'-	PCAT1	GCST002944	26034056	Hoffmann TJ	8:126999692	6/1/2015	Cancer Discov	3226 East Asian2251 African American or Afro-Caribbean3629 Hispanic or Latin American37272 European	4679 African American or Afro-Caribbean7539 European	8	128011937	0.884173298	-2.536	0.0112	African American
rs10086908	2.00E-12	0.71	'-	PCAT1	GCST002944	26034056	Hoffmann TJ	8:126999692	6/1/2015	Cancer Discov	3226 East Asian2251 African American or Afro-Caribbean3629 Hispanic or Latin American37272 European	4679 African American or Afro-Caribbean7539 European	8	128011937	0.770416025	-3.35	0.0008093	Japanese Amerian
rs1016343	6.00E-21	0.21	'-	PRNCR1, PCAT1, CASC19	GCST002944	26034056	Hoffmann TJ	8:127081052	6/1/2015	Cancer Discov	3226 East Asian2251 African American or Afro-Caribbean3629 Hispanic or Latin American37272 European	4679 African American or Afro-Caribbean7539 European	8	128093297	1.064735945	1.271	0.2038	African American
rs1016343	6.00E-21	0.21	'-	PRNCR1, PCAT1, CASC19	GCST002944	26034056	Hoffmann TJ	8:127081052	6/1/2015	Cancer Discov	3226 East Asian2251 African American or Afro-Caribbean3629 Hispanic or Latin American37272 European	4679 African American or Afro-Caribbean7539 European	8	128093297	1.437607821	5.555	2.78E-08	Japanese Amerian
rs13252298	2.00E-06	0.71	'-	CASC19, PRNCR1, PCAT1	GCST002944	26034056	Hoffmann TJ	8:127082911	6/1/2015	Cancer Discov	3226 East Asian2251 African American or Afro-Caribbean3629 Hispanic or Latin American37272 European	4679 African American or Afro-Caribbean7539 European	8	128095156	0.848896435	-1.97	0.04888	African American
rs13252298	2.00E-06	0.71	'-	CASC19, PRNCR1, PCAT1	GCST002944	26034056	Hoffmann TJ	8:127082911	6/1/2015	Cancer Discov	3226 East Asian2251 African American or Afro-Caribbean3629 Hispanic or Latin American37272 European	4679 African American or Afro-Caribbean7539 European	8	128095156	0.68540096	-5.716	1.09E-08	Japanese Amerian
rs6983561	6.00E-22	0.035	'-	CASC19, PCAT1	GCST002944	26034056	Hoffmann TJ	8:127094635	6/1/2015	Cancer Discov	3226 East Asian2251 African American or Afro-Caribbean3629 Hispanic or Latin American37272 European	4679 African American or Afro-Caribbean7539 European	8	128106880	1.300728408	6.226	4.78E-10	African American
rs6983561	6.00E-22	0.035	'-	CASC19, PCAT1	GCST002944	26034056	Hoffmann TJ	8:127094635	6/1/2015	Cancer Discov	3226 East Asian2251 African American or Afro-Caribbean3629 Hispanic or Latin American37272 European	4679 African American or Afro-Caribbean7539 European	8	128106880	1.682651859	6.667	2.60E-11	Japanese Amerian
rs6983267	3.00E-27	0.51	'-	POU5F1B, PCAT1, CCAT2, CASC8	GCST002944	26034056	Hoffmann TJ	8:127401060	6/1/2015	Cancer Discov	3226 East Asian2251 African American or Afro-Caribbean3629 Hispanic or Latin American37272 European	4679 African American or Afro-Caribbean7539 European	8	128413305	0.779423227	-3.72	0.0001992	African American
rs56005245	1.00E-08	0.225	'-	CASC19, PCAT1	GCST003586	27262462	Teerlink CC	8:127101181	6/4/2016	Hum Genet	3893 European	'-	8	128113426	1.11919418	2.603	0.00924	African American
rs56005245	1.00E-08	0.225	'-	CASC19, PCAT1	GCST003586	27262462	Teerlink CC	8:127101181	6/4/2016	Hum Genet	3893 European	'-	8	128113426	1.515840534	6.09	1.13E-09	Japanese Amerian
rs4506170	2.00E-09	0.166	'-	PCAT1, CASC8	GCST003586	27262462	Teerlink CC	8:127311646	6/4/2016	Hum Genet	3893 European	'-	8	128323891	0.919117647	-1.293	0.1961	African American
rs16901814	6.00E-12	0.838	'-	PCAT1	GCST008860	31562322	Takata R	8:126869707	9/27/2019	Nat Commun	15770 East Asian	78079 East Asian	8	127881952	1.048767698	0.8463	0.3974	African American
rs10086908	7.00E-14	0.797	'-	PCAT1	GCST008860	31562322	Takata R	8:126999692	9/27/2019	Nat Commun	15770 East Asian	78079 East Asian	8	128011937	0.884173298	-2.536	0.0112	African American
rs10086908	7.00E-14	0.797	'-	PCAT1	GCST008860	31562322	Takata R	8:126999692	9/27/2019	Nat Commun	15770 East Asian	78079 East Asian	8	128011937	0.770416025	-3.35	0.0008093	Japanese Amerian
rs7837688	2.00E-58	0.158	'-	AC104370.1, CASC8	GCST008860	31562322	Takata R	8:127527115	9/27/2019	Nat Commun	15770 East Asian	78079 East Asian	8	128539360	1.366867141	3.647	0.0002657	African American
rs7837688	2.00E-58	0.158	'-	AC104370.1, CASC8	GCST008860	31562322	Takata R	8:127527115	9/27/2019	Nat Commun	15770 East Asian	78079 East Asian	8	128539360	1.623640201	5.913	3.36E-09	Japanese Amerian
rs1447295	4.00E-42	0.179	'-	CASC8	GCST008860	31562322	Takata R	8:127472793	9/27/2019	Nat Commun	15770 East Asian	78079 East Asian	8	128485038	1.157541382	3.308	0.000939	African American
rs1447295	4.00E-42	0.179	'-	CASC8	GCST008860	31562322	Takata R	8:127472793	9/27/2019	Nat Commun	15770 East Asian	78079 East Asian	8	128485038	1.382170007	4.171	3.03E-05	Japanese Amerian
rs16901979	3.00E-34	0.188	'-	CASC19, PCAT1	GCST008860	31562322	Takata R	8:127112671	9/27/2019	Nat Commun	15770 East Asian	78079 East Asian	8	128124916	1.271779219	5.681	1.34E-08	African American
rs16901979	3.00E-34	0.188	'-	CASC19, PCAT1	GCST008860	31562322	Takata R	8:127112671	9/27/2019	Nat Commun	15770 East Asian	78079 East Asian	8	128124916	1.651800463	6.582	4.63E-11	Japanese Amerian
rs1512268	3.00E-24	0.37	'-	NKX3-1, SINHCAFP3	GCST008860	31562322	Takata R	8:23668950	9/27/2019	Nat Commun	15770 East Asian	78079 East Asian	8	23526463	0.885739593	-2.803	0.005059	African American
rs1512268	3.00E-24	0.37	'-	NKX3-1, SINHCAFP3	GCST008860	31562322	Takata R	8:23668950	9/27/2019	Nat Commun	15770 East Asian	78079 East Asian	8	23526463	1.3374348	4.617	3.89E-06	Japanese Amerian
rs6983267	1.00E-08	0.334	'-	POU5F1B, PCAT1, CCAT2, CASC8	GCST008860	31562322	Takata R	8:127401060	9/27/2019	Nat Commun	15770 East Asian	78079 East Asian	8	128413305	0.779423227	-3.72	0.0001992	African American
rs10101158	4.00E-06	0.44	'-	AC104417.1, MIR1302-7	GCST003582	27515689	Kerns SL	8:141800605	7/20/2016	EBioMedicine	1409 European	'-	8	142881966	0.957854406	-1.017	0.3092	African American
rs17362923	7.00E-07	0.18	'-	AC084768.1, AC084768.2	GCST003581	27515689	Kerns SL	8:5689302	7/20/2016	EBioMedicine	1245 European	'-	8	5546824	0.938086304	-1.146	0.2516	African American
rs6999859	3.00E-06	0.28	'-	LINC01607, AC036214.1	GCST003584	27515689	Kerns SL	8:79779234	7/20/2016	EBioMedicine	1487 European	'-	8	80691469	1.026167265	0.623	0.5333	African American
rs1447295	6.00E-18	0.09	'-	CASC8	GCST000019	17401366	Gudmundsson J	8:127472793	4/1/2007	Nat Genet	4517 European	745 African American or Afro-Caribbean3655 European	8	128485038	1.157541382	3.308	0.000939	African American
rs1447295	6.00E-18	0.09	'-	CASC8	GCST000019	17401366	Gudmundsson J	8:127472793	4/1/2007	Nat Genet	4517 European	745 African American or Afro-Caribbean3655 European	8	128485038	1.382170007	4.171	3.03E-05	Japanese Amerian
rs16901979	1.00E-12	0.03	'-	CASC19, PCAT1	GCST000019	17401366	Gudmundsson J	8:127112671	4/1/2007	Nat Genet	4517 European	745 African American or Afro-Caribbean3655 European	8	128124916	1.271779219	5.681	1.34E-08	African American
rs16901979	1.00E-12	0.03	'-	CASC19, PCAT1	GCST000019	17401366	Gudmundsson J	8:127112671	4/1/2007	Nat Genet	4517 European	745 African American or Afro-Caribbean3655 European	8	128124916	1.651800463	6.582	4.63E-11	Japanese Amerian
rs1031588	3.00E-15	0.022	'-	CASC19; PCAT1; PRNCR1; CASC19; PCAT1; PCAT1; PCAT1; PCAT1; PCAT1; CASC19; PCAT1; CASC19; PRNCR1; PCAT1; CASC19; PRNCR1; PCAT1; CASC19; PCAT1; CASC19; PCAT1; PCAT1; CASC19; PRNCR1; PCAT1; CASC19; PCAT1	GCST000019	17401366	Gudmundsson J	8:127081032|8:127115007|8:127072294|8:127063445|8:127069276|8:127068178|8:127125423|8:127081052|8:127081233|8:127075659|8:127110414|8:127071852|8:127080210|8:127104255	4/1/2007	Nat Genet	4517 European	745 African American or Afro-Caribbean3655 European	8	128093277	0.895255148	-1.402	0.161	African American
rs1031588	3.00E-15	0.022	'-	CASC19; PCAT1; PRNCR1; CASC19; PCAT1; PCAT1; PCAT1; PCAT1; PCAT1; CASC19; PCAT1; CASC19; PRNCR1; PCAT1; CASC19; PRNCR1; PCAT1; CASC19; PCAT1; CASC19; PCAT1; PCAT1; CASC19; PRNCR1; PCAT1; CASC19; PCAT1	GCST000019	17401366	Gudmundsson J	8:127081032|8:127115007|8:127072294|8:127063445|8:127069276|8:127068178|8:127125423|8:127081052|8:127081233|8:127075659|8:127110414|8:127071852|8:127080210|8:127104255	4/1/2007	Nat Genet	4517 European	745 African American or Afro-Caribbean3655 European	8	128093277	0.988142292	-0.07217	0.9425	Japanese Amerian
rs1016343	1.00E-07	0.18	'-	PRNCR1, PCAT1, CASC19	GCST000152	18264097	Eeles RA	8:127081052	2/10/2008	Nat Genet	3748 European	6634 European	8	128093297	1.064735945	1.271	0.2038	African American
rs1016343	1.00E-07	0.18	'-	PRNCR1, PCAT1, CASC19	GCST000152	18264097	Eeles RA	8:127081052	2/10/2008	Nat Genet	3748 European	6634 European	8	128093297	1.437607821	5.555	2.78E-08	Japanese Amerian
rs6983267	9.00E-13	0.49	'-	POU5F1B, PCAT1, CCAT2, CASC8	GCST000152	18264097	Eeles RA	8:127401060	2/10/2008	Nat Genet	3748 European	6634 European	8	128413305	0.779423227	-3.72	0.0001992	African American
rs4242384	3.00E-16	0.09	'-	AC104370.1, CASC8	GCST000152	18264097	Eeles RA	8:127506309	2/10/2008	Nat Genet	3748 European	6634 European	8	128518554	1.148897059	2.423	0.01538	African American
rs4242384	3.00E-16	0.09	'-	AC104370.1, CASC8	GCST000152	18264097	Eeles RA	8:127506309	2/10/2008	Nat Genet	3748 European	6634 European	8	128518554	1.535626536	5.448	5.10E-08	Japanese Amerian
rs1016343	4.00E-10	NR	'-	PRNCR1, PCAT1, CASC19	GCST001147	21743057	Schumacher FR	8:127081052	7/8/2011	Hum Mol Genet	7240 European	14090 European	8	128093297	1.064735945	1.271	0.2038	African American
rs1016343	4.00E-10	NR	'-	PRNCR1, PCAT1, CASC19	GCST001147	21743057	Schumacher FR	8:127081052	7/8/2011	Hum Mol Genet	7240 European	14090 European	8	128093297	1.437607821	5.555	2.78E-08	Japanese Amerian
rs13252298	4.00E-06	NR	'-	CASC19, PRNCR1, PCAT1	GCST001147	21743057	Schumacher FR	8:127082911	7/8/2011	Hum Mol Genet	7240 European	14090 European	8	128095156	0.848896435	-1.97	0.04888	African American
rs13252298	4.00E-06	NR	'-	CASC19, PRNCR1, PCAT1	GCST001147	21743057	Schumacher FR	8:127082911	7/8/2011	Hum Mol Genet	7240 European	14090 European	8	128095156	0.68540096	-5.716	1.09E-08	Japanese Amerian
rs445114	5.00E-07	NR	'-	CASC8, PCAT1	GCST001147	21743057	Schumacher FR	8:127310936	7/8/2011	Hum Mol Genet	7240 European	14090 European	8	128323181	1.049097776	1.102	0.2706	African American
rs6983267	9.00E-06	NR	'-	POU5F1B, PCAT1, CCAT2, CASC8	GCST001147	21743057	Schumacher FR	8:127401060	7/8/2011	Hum Mol Genet	7240 European	14090 European	8	128413305	0.779423227	-3.72	0.0001992	African American
rs4242384	3.00E-16	NR	'-	AC104370.1, CASC8	GCST001147	21743057	Schumacher FR	8:127506309	7/8/2011	Hum Mol Genet	7240 European	14090 European	8	128518554	1.148897059	2.423	0.01538	African American
rs4242384	3.00E-16	NR	'-	AC104370.1, CASC8	GCST001147	21743057	Schumacher FR	8:127506309	7/8/2011	Hum Mol Genet	7240 European	14090 European	8	128518554	1.535626536	5.448	5.10E-08	Japanese Amerian
rs73712257	2.00E-07	0.03	'-	ZYXP1, RNU6-144P	GCST008381	31095341	Kerns SL	8:137307143	5/16/2019	J Natl Cancer Inst	3379 European	'-	8	138319386	0.960614793	-0.5627	0.5736	African American
rs9644474	8.00E-08	0.95	'-	LINC02055	GCST008381	31095341	Kerns SL	8:136150901	5/16/2019	J Natl Cancer Inst	3379 European	'-	8	137163144	0.999000999	-0.03096	0.9753	African American
rs1456315	1.00E-12	NR	'-	PCAT1, CASC19, PRNCR1	GCST001702	23023329	Xu J	8:127091692	9/30/2012	Nat Genet	2425 East Asian	10993 East Asian	8	128103937	0.802568218	-5.28	1.29E-07	African American
rs1456315	1.00E-12	NR	'-	PCAT1, CASC19, PRNCR1	GCST001702	23023329	Xu J	8:127091692	9/30/2012	Nat Genet	2425 East Asian	10993 East Asian	8	128103937	0.603500302	-7.396	1.40E-13	Japanese Amerian
rs4242382	1.00E-34	0.1	'-	AC104370.1, CASC8	GCST002890	25939597	Berndt SI	8:127505328	5/5/2015	Nat Commun	7541 European	15402 European	8	128517573	1.05518624	1.214	0.2248	African American
rs4242382	1.00E-34	0.1	'-	AC104370.1, CASC8	GCST002890	25939597	Berndt SI	8:127505328	5/5/2015	Nat Commun	7541 European	15402 European	8	128517573	1.524390244	5.407	6.42E-08	Japanese Amerian
rs6983267	4.00E-10	0.499	'-	POU5F1B, PCAT1, CCAT2, CASC8	GCST002890	25939597	Berndt SI	8:127401060	5/5/2015	Nat Commun	7541 European	15402 European	8	128413305	0.779423227	-3.72	0.0001992	African American
rs16901979	5.00E-09	0.029	'-	CASC19, PCAT1	GCST002890	25939597	Berndt SI	8:127112671	5/5/2015	Nat Commun	7541 European	15402 European	8	128124916	1.271779219	5.681	1.34E-08	African American
rs16901979	5.00E-09	0.029	'-	CASC19, PCAT1	GCST002890	25939597	Berndt SI	8:127112671	5/5/2015	Nat Commun	7541 European	15402 European	8	128124916	1.651800463	6.582	4.63E-11	Japanese Amerian
rs4242384	2.00E-24	NR	'-	AC104370.1, CASC8	GCST000488	19767753	Eeles RA	8:127506309	9/20/2009	Nat Genet	3748 European	38640 African American or Afro-Caribbean, European, Hispanic or Latin American, Oceanian, East Asian	8	128518554	1.148897059	2.423	0.01538	African American
rs4242384	2.00E-24	NR	'-	AC104370.1, CASC8	GCST000488	19767753	Eeles RA	8:127506309	9/20/2009	Nat Genet	3748 European	38640 African American or Afro-Caribbean, European, Hispanic or Latin American, Oceanian, East Asian	8	128518554	1.535626536	5.448	5.10E-08	Japanese Amerian
rs1512268	3.00E-30	0.45	'-	NKX3-1, SINHCAFP3	GCST000488	19767753	Eeles RA	8:23668950	9/20/2009	Nat Genet	3748 European	38640 African American or Afro-Caribbean, European, Hispanic or Latin American, Oceanian, East Asian	8	23526463	0.885739593	-2.803	0.005059	African American
rs1512268	3.00E-30	0.45	'-	NKX3-1, SINHCAFP3	GCST000488	19767753	Eeles RA	8:23668950	9/20/2009	Nat Genet	3748 European	38640 African American or Afro-Caribbean, European, Hispanic or Latin American, Oceanian, East Asian	8	23526463	1.3374348	4.617	3.89E-06	Japanese Amerian
rs11135910	8.00E-11	0.16	'-	EBF2	GCST001942	23535732	Eeles RA	8:26034626	4/1/2013	Nat Genet	22548 European	39377 European	8	25892142	1.102414287	1.489	0.1364	African American
rs11135910	8.00E-11	0.16	'-	EBF2	GCST001942	23535732	Eeles RA	8:26034626	4/1/2013	Nat Genet	22548 European	39377 European	8	25892142	1.230769231	0.9847	0.3248	Japanese Amerian
rs2928679	2.00E-11	0.44	'-	SLC25A37, RNU4-71P	GCST006085	29892016	Schumacher FR	8:23581462	6/11/2018	Nat Genet	140254 European	'-	8	23438975	1.03777501	0.8128	0.4163	African American
rs2928679	2.00E-11	0.44	'-	SLC25A37, RNU4-71P	GCST006085	29892016	Schumacher FR	8:23581462	6/11/2018	Nat Genet	140254 European	'-	8	23438975	0.872600349	-1.281	0.2001	Japanese Amerian
rs11135910	9.00E-13	0.15	'-	EBF2	GCST006085	29892016	Schumacher FR	8:26034626	6/11/2018	Nat Genet	140254 European	'-	8	25892142	1.102414287	1.489	0.1364	African American
rs11135910	9.00E-13	0.15	'-	EBF2	GCST006085	29892016	Schumacher FR	8:26034626	6/11/2018	Nat Genet	140254 European	'-	8	25892142	1.230769231	0.9847	0.3248	Japanese Amerian
rs1447295	1.00E-179	0.11	'-	CASC8	GCST006085	29892016	Schumacher FR	8:127472793	6/11/2018	Nat Genet	140254 European	'-	8	128485038	1.157541382	3.308	0.000939	African American
rs1447295	1.00E-179	0.11	'-	CASC8	GCST006085	29892016	Schumacher FR	8:127472793	6/11/2018	Nat Genet	140254 European	'-	8	128485038	1.382170007	4.171	3.03E-05	Japanese Amerian
