# Supplementary material for: Multi-ethnic transcriptome-wide association study of prostate cancer
Source: PLoS One. 2020 Sep 28;15(9):e0236209. doi: 10.1371/journal.pone.0236209 (PMC7521738; doi:10.1371/journal.pone.0236209)
Supplement: S3 Table — A table comparing the GWAS results from four SNPs on chromosome 8 in our study to the same four SNPs in Han et al. (2016). Two of these SNPs rs76595456 and rs72725879 are prioritized in our study to be independent loci while Han et al. found rs72725879, rs114798100, and rs111906932 as three independent risk loci. BP is the chromosomal location using human genome build 19 [13]. (CSV) [file pone.0236209.s007.csv]

SNP	BP	A1	A2	MAF	MAF (Han et al.)	P-Value	P-Value (Han et al.)	Beta	Beta (Han et al.)
rs72725879	128103969	T	C	0.37	0.33	3.68E-12	1.07E-23	0.297	0.322
rs76595456	128087829	T	C	0.11	0.09	1.01E-15	1.75E-32	0.553	0.593
rs114798100	128085434	G	A	0.05	0.04	3.38E-14	1.61E-33	0.738	0.842
rs111906932	128086204	A	G	0.03	0.03	2.46E-09	4.32E-10	0.791	0.542
